# Supplementary material for: Isolation and Characterization of Flavonoid Naringenin and Evaluation of Cytotoxic and Biological Efficacy of Water Lilly (Nymphaea mexicana Zucc.)
Source: Plants (Basel). 2022 Dec 19;11(24):3588. doi: 10.3390/plants11243588 (PMC9780907; doi:10.3390/plants11243588)
Supplement: Supplementary file 1 [file plants-11-03588-s001.zip]

Archive with 1 entries (1 files):
- plants-2021107-supplementary.pdf
